# Supplementary material for: Widespread Distribution of Luteinizing Hormone/Choriogonadotropin Receptor in Human Juvenile Angiofibroma: Implications for a Sex-Specific Nasal Tumor
Source: Cells. 2024 Jul 19;13(14):1217. doi: 10.3390/cells13141217 (PMC11274802; doi:10.3390/cells13141217)
Supplement: Supplementary file 1 [file cells-13-01217-s001.zip]

Archive with 1 entries (1 files):
- cells-3063262-supplementary.pdf
